# Supplementary material for: Mechanoreceptor plexin D1 regulates lymphatic valve morphogenesis and lymphedema pathogenesis
Source: J Clin Invest. 2026 Jul 1;136(13):e193385. doi: 10.1172/JCI193385 (PMC13318119; doi:10.1172/JCI193385)
Supplement: Supporting data values [file jci-136-193385-s022.xlsx]

## Sheet: Figure 1D
				Plxnd1fl/fl	Plxnd1iLECKO
			1st n	3.43381	1.25153
			2nd n	2.37041	1.49788
			3rd n	1.83119	0.913013
			4th n	1.82675	1.19822

## Sheet: Figure 1G
		Stage 2	Stage 2.5	Stage 3/4
	Plxnd1fl/fl	3.33333	6.66667	90
	Plxnd1iLECKO	63.3333	23.3333	13.3333

## Sheet: Figure 2A
						Shear stress	-	+	-	+
						Condition	siScr	siScr	siPLXND1	siPLXND1
						1st n	1	7.51711	0.109627	1.50776
						2nd n	1	35.0251	0.250428	5.07814
						3rd n	1	14.0382	0.422583	3.13927
						4th n	1	22.4191	0.815013	2.45091
						5th n	1	17.3386	0.29381	7.25818
						6th n	1	17.5041	1.37303	3.59946
						7th n	1	17.6233	0.40121	4.48638

## Sheet: Figure 2B
				CX37 (individual points) fluorescence intensity						CX37 average fluorescence intensity
				Shear stress	-	+	-	+		Shear stress	-	+	-	+
				Condition	siScr	siScr	siPLXND1	siPLXND1		Condition	siScr	siScr	siPLXND1	siPLXND1
				1st n	12569.1	13964.4	17287.6	16489.1		1st n	12269.7	15040.3	16612.6	15787.2
					12230.1	13999.6	16494	14529.2		2nd n	8533.78	13016.4	5815.35	6292.57
					13847.2	15338.5	16255	15824.8		3rd n	7657.07	13423.1	6375.28	7228.3
					11211.6	15202.8	16791.6	15117.8		4th n	3641.08	6930.51	3307.19	2656.17
					11640.6	15069.2	16234.7	15784.7		5th n	3849.22	7131.06	3778.54	3389.83
					12516.7	15905.7		16205.6
					11872.6	15801.6		15536.2
								16810.4
				2nd n	8481.08	12578.4	5814	6293.19
					8537.2	13619.6	5688.48	7319.02
					8756.5	13162.1	5943.58	5190.11
					8413.01	13351.4		3908.94
						12370.3		7186.33
								6615.98
								6610.9
								7497.78
								6010.88
				3rd n	6531.08	12385.5	7115.86	7442.7
					6096.65	13476.4	5946.61	7678.94
					9026	13782.1	6063.36	7116.53
					8974.57	14048.2		7112.43
								7461.58
								8117.84
								7031.44
								6781.77
								6573.56
								6751.78
				4th n	3197.12	6965.83	3177.2	2636.68
					3629.55	7051.83	3587.94	2546.65
					3889.65	6744.7	2872.13	2497.15
					3727.81	7178.55	3591.48	2811.5
					3761.25	6711.66		2788.88
				5th n	3866.88	6943.72	2975.12	3309.41
					3727.8	7430.75	3988.41	3458.8
					4220.9	6811.99	4092.44	3634.28
					3549.32	7491.34	3967.26	3752.3
					3979.69	6769.46	3330.72	3774.01
					3750.7	7339.09	3226.17	4032.02
							2148.69	3748.05
								3811.42
								4094.19
								3964.56
								3984.93

## Sheet: Figure 2E
							Shear stress	-	+	-	+
							Condition	siScr	siScr	siPLXND1	siPLXND1
							1st n	1	1.28325	1	0.999284
							2nd n	1	1.67592	1	1.19061
							3rd n	1	1.8259	1	0.654682
							4th n	1	1.31923	1	0.766323

## Sheet: Figure 2F
			Shear stress	-	+	-	+
			Condition	siScr	siScr	siCDK5	siCDK5
			1st n	1	20.6965	0.0459478	0.845092
			2nd n	1	25.8122	0.162299	4.31637
			3rd n	1	8.84441	0.0166131	1.00881

## Sheet: Figure 3D
						PLXND1
					Force time (min)	0	5	30
					1st n -pCDK5/CDK5	1	6.70714	0.155062
					2nd n - pCDK5/CDK5	1	6.54773	0.735268
					3rd n - pCDK5/CDK5	1	3.81143	0.827187

## Sheet: Figure 3E
						NRP1
					Force time (min)	0	5	30
					1st n -pCDK5/CDK5	1	0.533004	1.43421
					2nd n - pCDK5/CDK5	1	1.01256	0.824731
					3rd n - pCDK5/CDK5	1	0.995835	1.4829

## Sheet: Figure 3F
					PECAM1
				Force time (min)	0	5	30
				1st n -pCDK5/CDK5	1	1.16475	0.828864
				2nd n - pCDK5/CDK5	1	1.18	1.20326
				3rd n - pCDK5/CDK5	1	0.948721	1.03217

## Sheet: Figure 3G
						PLXND1
					Force time (min)	0	5	30
					1st n - pERK1/2/ERK	1	0.933275	1.32482
					2nd n - pERK1/2/ERK	1	0.907945	0.941699
					3rd n - pERK1/2/ERK	1	1.36496	1.10472

[truncated: 26 more sheets: Figure 3H, Figure 3I, Figure 5D, Figure 5F, figure S1D, figure S3B, figure S5B, figure S6B, figure S6C, figure S6D, figure S7A, figure S8B, figure S9A, figure S9B, figure S9C, figure S9D, figure S10A, figure S10B, figure S10C, figure S11B …]
